# Supplementary material for: Navigating turbulence: the effects of eddy size on the swimming performance of walleye (Sander vitreus) larvae
Source: J Exp Biol. 2025 Nov 3;228(21):jeb250930. doi: 10.1242/jeb.250930 (PMC12633743; doi:10.1242/jeb.250930)
Supplement: Table S1. Excel file of the experimental condi..ons and results (week, treatment, cri..cal swimming speed, replicate, larval total length, integral length scale, chamber velocity, and turbulent kine..c energy) for the swimming trials conducted over the course of the study. All variables and units ar [file jexbio-228-250930-TableS1.xlsx]

## Sheet: Sheet1
Date (yyyy/mm/dd)	Week #	Rep #	Treatment	Total length (mm)		Week #	ucrit (cm/s)	Treatment	Rep #		Flow Chamber		Integral Length Scale (cm)		ADV Velocity (cm/s)		TKE (cm²/s²)
2022-05-25	1	1	No Grid	9.46		1	3.2413	No Grid	1		Velocity treatment (cm/s)	Treatment	Mean	±SE	Mean	±SE	Mean	±SE
2022-05-25	1	1	No Grid	9.6		1	3.5144	No Grid	1		1	No Grid	0.352839	0.0957712	1.21858	0.0156748	0.0237879	0.00329065
2022-05-25	1	1	No Grid	9.98		1	3.60059	No Grid	1		2	No Grid	2.37081	0.420526	2.72343	0.0557793	0.0181504	0.00145029
2022-05-25	1	1	No Grid	9.6		1	3.97734	No Grid	1		3	No Grid	2.2196	0.276374	3.7997	0.0587023	0.0809558	0.00502433
2022-05-25	1	1	No Grid	9.08		1	4.16321	No Grid	1		4	No Grid	1.44876	0.0946821	4.94703	0.0537195	0.178493	0.00866042
2022-05-25	1	1	No Grid	8.33		1	4.25615	No Grid	1		5	No Grid	1.86685	0.119683	6.27476	0.0903674	0.326184	0.0147298
2022-05-25	1	1	No Grid	9.09		1	4.33139	No Grid	1		6	No Grid	1.81767	0.0968504	7.21055	0.0625982	0.458938	0.0175287
2022-05-25	1	1	No Grid	9.22		1	4.52577	No Grid	1		7	No Grid	2.18272	0.0815473	8.25315	0.089383	0.621039	0.0239405
2022-05-25	1	1	No Grid	9.3		1	5.1598	No Grid	1		8	No Grid	2.72314	0.220388	9.4831	0.106717	0.861412	0.0331591
2022-05-25	1	1	No Grid	9.15		1	5.68016	No Grid	1		9	No Grid	2.67988	0.166389	10.7401	0.132214	1.05457	0.0329713
2022-05-25	1	1	No Grid	9.08		1	5.91285	No Grid	1		10	No Grid	2.96658	0.16764	11.83	0.146503	1.26797	0.0360166
2022-05-25	1	1	No Grid	9.15		1	5.91517	No Grid	1		11	No Grid	3.05741	0.109165	13.0227	0.179837	1.62662	0.0552613
2022-05-25	1	1	No Grid	8.8		1	6.15604	No Grid	1		12	No Grid	3.79534	0.24789	14.1468	0.189859	2.04319	0.0643987
2022-05-25	1	1	No Grid	9.71		1	6.15992	No Grid	1		13	No Grid	3.79885	0.166899	15.1195	0.203705	2.28658	0.0697189
2022-05-25	1	1	No Grid	9.86		1	6.33723	No Grid	1		14	No Grid	3.88177	0.183388	16.1417	0.214286	2.74187	0.081488
2022-05-25	1	1	No Grid	9.29		1	6.46871	No Grid	1		15	No Grid	3.8716	0.162684	17.1522	0.222566	3.07116	0.0788585
2022-05-25	1	1	No Grid	9.26		1	6.6862	No Grid	1		16	No Grid	4.2382	0.25621	18.117	0.20378	3.63381	0.097335
2022-05-25	1	1	No Grid	9.15		1	6.69119	No Grid	1		17	No Grid	4.10035	0.180528	19.204	0.205672	4.04974	0.101039
2022-05-25	1	1	No Grid	9.51		1	7.0007	No Grid	1		18	No Grid	5.15641	0.458228	20.2877	0.185668	4.40907	0.0880505
2022-05-25	1	1	No Grid	8.39		1	7.1286	No Grid	1		19	No Grid	5.33311	0.490477	21.2612	0.190608	4.65823	0.116475
2022-05-25	1	1	No Grid	9.12		1	7.13195	No Grid	1		1	Grid	0.528378	0.0582032	1.28374	0.0270773	0.0386462	0.0138784
2022-05-25	1	1	No Grid	9.68		1	7.14255	No Grid	1		2	Grid	0.827853	0.144643	2.42529	0.0339579	0.0354954	0.0102701
2022-05-25	1	1	No Grid	9.87		1	7.66669	No Grid	1		3	Grid	0.528744	0.109535	3.57472	0.0413563	0.0849148	0.0100936
2022-05-25	1	2	No Grid	9.6		1	6.95321	No Grid	2		4	Grid	0.44148	0.0235802	4.63256	0.0432177	0.275071	0.0267244
2022-05-25	1	2	No Grid	8.69		1	7.14817	No Grid	2		5	Grid	0.467467	0.0179446	5.82173	0.0564681	0.428447	0.0403503
2022-05-25	1	2	No Grid	8.67		1	7.38432	No Grid	2		6	Grid	0.471495	0.0115763	6.96998	0.0722521	0.57592	0.0541233
2022-05-25	1	2	No Grid	9.15		1	7.43645	No Grid	2		7	Grid	0.618312	0.0365078	8.11367	0.0815758	0.720111	0.0641748
2022-05-25	1	2	No Grid	9.58		1	7.6189	No Grid	2		8	Grid	0.676825	0.0290147	9.29064	0.0808841	0.874458	0.0750669
2022-05-25	1	2	No Grid	9.93		1	7.79267	No Grid	2		9	Grid	0.815881	0.050277	10.3877	0.0967661	1.03898	0.0882115
2022-05-25	1	2	No Grid	9.47		1	7.9925	No Grid	2		10	Grid	1.00427	0.0664866	11.5512	0.115626	1.15637	0.0925053
2022-05-25	1	2	No Grid	9.9		1	8.27365	No Grid	2		11	Grid	1.11743	0.0617963	12.7875	0.13219	1.29184	0.0992454
2022-05-25	1	2	No Grid	10.07		1	8.47864	No Grid	2		12	Grid	1.27164	0.0619748	13.9972	0.154605	1.48601	0.110807
2022-05-25	1	2	No Grid	10.08		1	8.54014	No Grid	2		13	Grid	1.52764	0.123962	15.1271	0.157554	1.64311	0.121524
2022-05-25	1	2	No Grid	9.1		1	8.62213	No Grid	2		14	Grid	1.67641	0.0933426	16.3315	0.173368	1.8358	0.127109
2022-05-25	1	2	No Grid	9.86		1	8.84762	No Grid	2		15	Grid	1.98083	0.121637	17.5879	0.193268	1.98645	0.122325
2022-05-25	1	2	No Grid	9.59		1	9.14486	No Grid	2		16	Grid	2.21771	0.183127	18.8062	0.208697	2.19816	0.135266
2022-05-25	1	2	No Grid	8.9		1	6.95321	No Grid	3		17	Grid	2.49547	0.217634	20.1159	0.227401	2.32158	0.151211
2022-05-25	1	2	No Grid	9.68		1	7.05459	No Grid	3		18	Grid	2.57473	0.140951	21.5588	0.236665	2.58657	0.173084
2022-05-25	1	2	No Grid	9.69		1	7.23662	No Grid	3		19	Grid	3.74212	0.751019	22.6247	0.230823	2.66975	0.169716
2022-05-25	1	2	No Grid	8.79		1	7.41039	No Grid	3
2022-05-25	1	2	No Grid	9.46		1	7.61022	No Grid	3
2022-05-25	1	2	No Grid	9.56		1	7.8448	No Grid	3
2022-05-25	1	2	No Grid	8.14		1	8.24446	No Grid	3
2022-05-25	1	2	No Grid	9.73		1	8.45814	No Grid	3
2022-05-25	1	2	No Grid	9.05		1	8.55039	No Grid	3
2022-05-25	1	2	Grid	8.8		1	8.74513	No Grid	3
2022-05-25	1	2	Grid	9.45		1	9.6926	No Grid	3
2022-05-25	1	2	Grid	8.73		1	9.88115	No Grid	3
2022-05-25	1	2	Grid	9.77		1	8.37614	No Grid	4
2022-05-25	1	2	Grid	9.26		1	8.39664	No Grid	4
2022-05-25	1	2	Grid	9.02		1	8.48889	No Grid	4
2022-05-25	1	2	Grid	9.69		1	8.63238	No Grid	4
2022-05-25	1	2	Grid	9.84		1	8.93987	No Grid	4
2022-05-25	1	2	Grid	9.17		1	8.97062	No Grid	4
2022-05-25	1	2	Grid	9.09		1	9.07311	No Grid	4
2022-05-25	1	2	Grid	9.38		1	9.3396	No Grid	4
2022-05-25	1	2	Grid	9.41		1	9.50405	No Grid	4
2022-05-25	1	2	Grid	9.01		1	9.57737	No Grid	4
2022-05-25	1	2	Grid	8.93		1	9.82877	No Grid	4
2022-05-25	1	2	Grid	9.87		1	9.93352	No Grid	4
2022-05-25	1	2	Grid	8.97		1	10.0592	No Grid	4
2022-05-25	1	2	Grid	9.85		1	4.07508	Grid	1
2022-05-25	1	2	Grid	8.7		1	4.8263	Grid	1
2022-05-25	1	2	Grid	8.69		1	5.12498	Grid	1
2022-05-25	1	1	Grid	9.06		1	5.13865	Grid	1
2022-05-25	1	1	Grid	9.06		1	5.23339	Grid	1
2022-05-25	1	1	Grid	9.13		1	5.58271	Grid	1
2022-05-25	1	1	Grid	8.44		1	5.90125	Grid	1
2022-05-25	1	1	Grid	9.14		1	6.10181	Grid	1
2022-05-25	1	1	Grid	9.4		1	6.40083	Grid	1
2022-05-25	1	1	Grid	8.63		1	6.67708	Grid	1
2022-05-25	1	1	Grid	9.33		1	6.73851	Grid	1
2022-05-25	1	1	Grid	9.01		1	6.76875	Grid	1
2022-05-25	1	1	Grid	9.11		1	6.87774	Grid	1
2022-05-25	1	1	Grid	9.57		1	4.88506	Grid	2
2022-05-25	1	1	Grid	9.55		1	5.10208	Grid	2
2022-05-25	1	1	Grid	8.4		1	5.91847	Grid	2
2022-05-25	1	1	Grid	8.34		1	5.95751	Grid	2
2022-05-25	1	1	Grid	9.04		1	5.97072	Grid	2
2022-05-25	1	1	Grid	8.48		1	6.04478	Grid	2
2022-05-25	1	1	Grid	9.41		1	6.24687	Grid	2
2022-05-26	1	3	Grid	8.7		1	6.33576	Grid	2
2022-05-26	1	3	Grid	9.39		1	7.06052	Grid	2
2022-05-26	1	3	Grid	9.9		1	7.10722	Grid	2
2022-05-26	1	3	Grid	9.45		1	7.17203	Grid	2
2022-05-26	1	3	Grid	9.05		1	7.22302	Grid	2
2022-05-26	1	3	Grid	9.56		1	7.29965	Grid	2
2022-05-26	1	3	Grid	9.38		1	7.32815	Grid	2
2022-05-26	1	3	Grid	9.08		1	6.37672	Grid	3
2022-05-26	1	3	Grid	9.75		1	6.50111	Grid	3
2022-05-26	1	3	Grid	8.83		1	6.71162	Grid	3
2022-05-26	1	3	Grid	9.16		1	6.93171	Grid	3
2022-05-26	1	3	Grid	9.38		1	6.99857	Grid	3
2022-05-26	1	3	Grid	8.91		1	7.36074	Grid	3
2022-05-26	1	3	Grid	8.7		1	7.6562	Grid	3
2022-05-26	1	4	Grid	9.05		1	7.70385	Grid	3
2022-05-26	1	4	Grid	9.67		1	8.11367	Grid	3
2022-05-26	1	4	Grid	9.08		1	8.30983	Grid	3
2022-05-26	1	4	Grid	9.16		1	8.43734	Grid	3
2022-05-26	1	4	Grid	9.31		1	8.55503	Grid	3
2022-05-26	1	4	Grid	9.6		1	5.99397	Grid	4
2022-05-26	1	4	Grid	8.9		1	6.61594	Grid	4
2022-05-26	1	4	Grid	9.35		1	7.21778	Grid	4
2022-05-26	1	4	Grid	8.46		1	7.42746	Grid	4
2022-05-26	1	4	Grid	8.69		1	7.70385	Grid	4
2022-05-26	1	4	Grid	8.9		1	7.78963	Grid	4
2022-05-26	1	4	Grid	9.3		1	7.85634	Grid	4
2022-05-26	1	4	Grid	9.22		1	8.0279	Grid	4
2022-05-26	1	3	No Grid	9.11		1	8.26079	Grid	4
2022-05-26	1	3	No Grid	9.33		1	8.30983	Grid	4
2022-05-26	1	3	No Grid	9.31		1	8.80024	Grid	4
2022-05-26	1	3	No Grid	8.83		1	8.92774	Grid	4
2022-05-26	1	3	No Grid	8.8		2	5.6109	No Grid	1
2022-05-26	1	3	No Grid	8.87		2	6.23051	No Grid	1
2022-05-26	1	3	No Grid	8.82		2	10.9308	No Grid	1
2022-05-26	1	3	No Grid	9.21		2	7.83611	No Grid	1
2022-05-26	1	3	No Grid	9.52		2	7.39301	No Grid	1
2022-05-26	1	3	No Grid	9.1		2	6.50871	No Grid	1
2022-05-26	1	3	No Grid	9.17		2	6.72706	No Grid	2
2022-05-26	1	3	No Grid	8.52		2	6.85963	No Grid	2
2022-05-26	1	3	No Grid	9.66		2	10.1011	No Grid	2
2022-05-26	1	3	No Grid	9.19		2	6.88303	No Grid	2
2022-05-26	1	4	No Grid	9.53		2	6.87523	No Grid	2
2022-05-26	1	4	No Grid	9.78		2	11.0671	No Grid	2
2022-05-26	1	4	No Grid	9.86		2	12.1083	No Grid	2
2022-05-26	1	4	No Grid	8.77		2	11.5393	No Grid	2
2022-05-26	1	4	No Grid	9.45		2	8.44789	No Grid	2
2022-05-26	1	4	No Grid	8.89		2	8.54014	No Grid	2
2022-05-26	1	4	No Grid	9.25		2	7.29744	No Grid	2
2022-05-26	1	4	No Grid	8.32		2	7.37563	No Grid	2
2022-05-26	1	4	No Grid	9.31		2	6.15306	No Grid	3
2022-05-26	1	4	No Grid	9.15		2	8.14889	No Grid	3
2022-05-26	1	4	No Grid	9.32		2	12.7841	No Grid	3
2022-05-26	1	4	No Grid	9.31		2	8.37614	No Grid	3
2022-05-26	1	4	No Grid	8.81		2	12.2971	No Grid	3
2022-05-26	1	4	No Grid	9.22		2	9.944	No Grid	3
2022-05-26	1	4	No Grid	9.5		2	6.27476	No Grid	3
2022-06-01	2	1	No Grid	12.34		2	10.3001	No Grid	3
2022-06-01	2	1	No Grid	11.51		2	8.71438	No Grid	3
2022-06-01	2	1	No Grid	9.74		2	6.32935	No Grid	3
2022-06-01	2	1	No Grid	9.71		2	7.254	No Grid	3
2022-06-01	2	1	No Grid	9.69		2	14.6332	No Grid	3
2022-06-01	2	1	No Grid	9.81		2	11.285	No Grid	3
2022-06-01	2	1	No Grid	9.68		2	11.2033	No Grid	3
2022-06-01	2	1	No Grid	9.36		2	11.9791	No Grid	3
2022-06-01	2	1	No Grid	9.21		2	6.36834	No Grid	4
2022-06-01	2	1	No Grid	9.83		2	7.254	No Grid	4
2022-06-01	2	1	No Grid	9.39		2	8.17495	No Grid	4
2022-06-01	2	1	No Grid	9.12		2	8.48889	No Grid	4
2022-06-01	2	1	No Grid	9.49		2	8.19233	No Grid	4
2022-06-01	2	1	No Grid	9.16		2	10.2792	No Grid	4
2022-06-01	2	1	No Grid	9.6		2	10.5515	No Grid	4
2022-06-01	2	1	Grid	12.13		2	11.5484	No Grid	4
2022-06-01	2	1	Grid	11.3		2	7.65366	No Grid	4
2022-06-01	2	1	Grid	9.54		2	11.2593	No Grid	4
2022-06-01	2	1	Grid	8.56		2	9.43185	No Grid	4
2022-06-01	2	1	Grid	9.61		2	7.37563	No Grid	4
2022-06-01	2	1	Grid	8.73		2	9.66117	No Grid	4
2022-06-01	2	1	Grid	12.96		2	5.40552	Grid	1
2022-06-01	2	1	Grid	10.48		2	5.42534	Grid	1
2022-06-01	2	1	Grid	12.45		2	6.06095	Grid	1
2022-06-01	2	1	Grid	11.55		2	5.4848	Grid	1
2022-06-01	2	1	Grid	12.49		2	5.60372	Grid	1
2022-06-01	2	2	Grid	11.96		2	5.49471	Grid	2
2022-06-01	2	2	Grid	11.53		2	5.66317	Grid	2
2022-06-01	2	2	Grid	11.82		2	4.79112	Grid	2
2022-06-01	2	2	Grid	11.57		2	12.6227	Grid	2
2022-06-01	2	2	Grid	12.88		2	5.76227	Grid	2
2022-06-01	2	2	Grid	12.49		2	5.08841	Grid	2
2022-06-01	2	2	Grid	11.87		2	9.61062	Grid	2
2022-06-01	2	2	Grid	13.03		2	5.31633	Grid	2
2022-06-01	2	2	Grid	12.6		2	6.21405	Grid	2
2022-06-01	2	2	Grid	12.31		2	9.3912	Grid	2
2022-06-01	2	2	Grid	12.55		2	5.57399	Grid	3
2022-06-01	2	2	Grid	11.88		2	10.15	Grid	3
2022-06-01	2	2	Grid	12.13		2	10.8143	Grid	3
2022-06-01	2	2	Grid	12.98		2	10.6592	Grid	3
2022-06-01	2	2	Grid	12.49		2	7.10341	Grid	3
2022-06-01	2	2	Grid	12.56		2	9.46434	Grid	3
2022-06-01	2	2	No Grid	12.09		2	9.72947	Grid	3
2022-06-01	2	2	No Grid	11.51		2	5.68299	Grid	3
2022-06-01	2	2	No Grid	11.18		2	9.41863	Grid	3
2022-06-01	2	2	No Grid	12.45		2	6.00354	Grid	3
2022-06-01	2	2	No Grid	12.34		2	6.32887	Grid	3
2022-06-01	2	2	No Grid	12.47		2	8.49619	Grid	3
2022-06-01	2	2	No Grid	11.86		2	4.92985	Grid	4
2022-06-01	2	2	No Grid	12.73		2	6.68292	Grid	4
2022-06-01	2	2	No Grid	11.95		2	7.29403	Grid	4
2022-06-01	2	2	No Grid	11.87		2	8.72177	Grid	4
2022-06-01	2	2	No Grid	12.54		2	10.6592	Grid	4
2022-06-01	2	2	No Grid	11.04		2	9.32721	Grid	4
2022-06-01	2	2	No Grid	12.06		2	8.41772	Grid	4
2022-06-02	2	3	Grid	13.06		2	8.36868	Grid	4
2022-06-02	2	3	Grid	13.13		2	11.2312	Grid	4
2022-06-02	2	3	Grid	11.72		2	8.43734	Grid	4
2022-06-02	2	3	Grid	11.29		2	10.5138	Grid	4
2022-06-02	2	3	Grid	13.35		2	9.88489	Grid	4
2022-06-02	2	3	Grid	12.44		3	12.7146	No Grid	1
2022-06-02	2	3	Grid	12.71		3	11.9294	No Grid	1
2022-06-02	2	3	Grid	12.5		3	13.3974	No Grid	1
2022-06-02	2	3	Grid	12.78		3	7.22793	No Grid	1
2022-06-02	2	3	Grid	12.83		3	8.74513	No Grid	1
2022-06-02	2	3	Grid	13.03		3	8.65288	No Grid	1
2022-06-02	2	3	Grid	12.95		3	10.6249	No Grid	1
2022-06-02	2	3	Grid	12.5		3	13.0414	No Grid	1
2022-06-02	2	3	Grid	12.76		3	13.4723	No Grid	1
2022-06-02	2	3	No Grid	12.59		3	13.5379	No Grid	1
2022-06-02	2	3	No Grid	13.19		3	13.6971	No Grid	1
2022-06-02	2	3	No Grid	12.6		3	13.744	No Grid	1
2022-06-02	2	3	No Grid	12.81		3	9.71355	No Grid	2
2022-06-02	2	3	No Grid	12.45		3	11.3849	No Grid	2
2022-06-02	2	3	No Grid	12.81		3	10.583	No Grid	2
2022-06-02	2	3	No Grid	11.63		3	12.0288	No Grid	2
2022-06-02	2	3	No Grid	13.24		3	10.363	No Grid	2
2022-06-02	2	3	No Grid	11.66		3	10.4154	No Grid	2
2022-06-02	2	3	No Grid	13.47		3	11.5848	No Grid	2
2022-06-02	2	3	No Grid	12.64		3	12.7543	No Grid	2
2022-06-02	2	3	No Grid	12.93		3	12.4164	No Grid	2
2022-06-02	2	3	No Grid	13.41		3	10.3525	No Grid	2
2022-06-02	2	3	No Grid	13.4		3	10.9399	No Grid	2
2022-06-02	2	3	No Grid	13.97		3	9.89162	No Grid	2
2022-06-02	2	4	No Grid	13.21		3	10.9762	No Grid	2
2022-06-02	2	4	No Grid	12.08		3	11.612	No Grid	3
2022-06-02	2	4	No Grid	12.49		3	12.2275	No Grid	3
2022-06-02	2	4	No Grid	12.86		3	12.3667	No Grid	3
2022-06-02	2	4	No Grid	12.43		3	12.5953	No Grid	3
2022-06-02	2	4	No Grid	11.95		3	14.0718	No Grid	3
2022-06-02	2	4	No Grid	13.73		3	12.0785	No Grid	3
2022-06-02	2	4	No Grid	12.78		3	12.5655	No Grid	3
2022-06-02	2	4	No Grid	13.26		3	13.6035	No Grid	3
2022-06-02	2	4	No Grid	12.86		3	13.388	No Grid	3
2022-06-02	2	4	No Grid	12.68		3	14.1549	No Grid	3
2022-06-02	2	4	No Grid	12.98		3	14.7061	No Grid	3
2022-06-02	2	4	No Grid	12.82		3	14.7629	No Grid	3
2022-06-02	2	4	No Grid	12.83		3	13.8283	No Grid	3
2022-06-02	2	4	No Grid	12.886		3	11.4939	No Grid	4
2022-06-02	2	4	Grid	12.44		3	11.7573	No Grid	4
2022-06-02	2	4	Grid	13.22		3	12.3866	No Grid	4
2022-06-02	2	4	Grid	13.19		3	12.973	No Grid	4
2022-06-02	2	4	Grid	12.76		3	13.0508	No Grid	4
2022-06-02	2	4	Grid	12.34		3	13.4536	No Grid	4
2022-06-02	2	4	Grid	12.43		3	13.9688	No Grid	4
2022-06-02	2	4	Grid	12.75		3	14.0063	No Grid	4
2022-06-02	2	4	Grid	13.83		3	14.2359	No Grid	4
2022-06-02	2	4	Grid	12.9		3	14.471	No Grid	4
2022-06-02	2	4	Grid	12.53		3	14.6737	No Grid	4
2022-06-02	2	4	Grid	12.55		3	14.8439	No Grid	4
2022-06-02	2	4	Grid	12.42		3	14.9898	No Grid	4
2022-06-02	2	4	Grid	13.19		3	15.8351	No Grid	4
2022-06-08	3	1	No Grid	16.54		3	8.42753	Grid	1
2022-06-08	3	1	No Grid	16.52		3	10.7658	Grid	1
2022-06-08	3	1	No Grid	16.23		3	11.1633	Grid	1
2022-06-08	3	1	No Grid	17.68		3	11.27	Grid	1
2022-06-08	3	1	No Grid	17.24		3	12.4063	Grid	1
2022-06-08	3	1	No Grid	15.42		3	11.3573	Grid	1
2022-06-08	3	1	No Grid	16.52		3	11.6439	Grid	1
2022-06-08	3	1	No Grid	15.18		3	11.9118	Grid	1
2022-06-08	3	1	No Grid	17.28		3	12.6227	Grid	1
2022-06-08	3	1	No Grid	15.96		3	11.6851	Grid	1
2022-06-08	3	1	No Grid	17.23		3	13.0496	Grid	1
2022-06-08	3	1	No Grid	17.07		3	12.159	Grid	1
2022-06-08	3	1	No Grid	16.42		3	11.8087	Grid	1
2022-06-08	3	1	Grid	16.24		3	12.0869	Grid	1
2022-06-08	3	1	Grid	15.82		3	7.7515	Grid	2
2022-06-08	3	1	Grid	15.8		3	8.09461	Grid	2
2022-06-08	3	1	Grid	17.05		3	8.28041	Grid	2
2022-06-08	3	1	Grid	16.62		3	9.3912	Grid	2
2022-06-08	3	1	Grid	17.61		3	10.3877	Grid	2
2022-06-08	3	1	Grid	15.4		3	10.475	Grid	2
2022-06-08	3	1	Grid	16.65		3	10.2323	Grid	2
2022-06-08	3	1	Grid	16.14		3	11.1149	Grid	2
2022-06-08	3	1	Grid	15.79		3	11.3573	Grid	2
2022-06-08	3	1	Grid	16.21		3	9.58319	Grid	2
2022-06-08	3	1	Grid	15.5		3	11.3766	Grid	2
2022-06-08	3	1	Grid	17.38		3	11.613	Grid	2
2022-06-08	3	1	Grid	18.72		3	11.7572	Grid	2
2022-06-08	3	2	Grid	16.02		3	11.9736	Grid	2
2022-06-08	3	2	Grid	16.71		3	10.7755	Grid	2
2022-06-08	3	2	Grid	17.32		3	9.40949	Grid	2
2022-06-08	3	2	Grid	15.01		3	6.09922	Grid	3
2022-06-08	3	2	Grid	16.19		3	6.91257	Grid	3
2022-06-08	3	2	Grid	16.42		3	7.20825	Grid	3
2022-06-08	3	2	Grid	16.31		3	10.1866	Grid	3
2022-06-08	3	2	Grid	16.23		3	13.4125	Grid	3
2022-06-08	3	2	Grid	15.13		3	13.3722	Grid	3
2022-06-08	3	2	Grid	14.87		3	13.5133	Grid	3
2022-06-08	3	2	Grid	17.48		3	9.1239	Grid	3
2022-06-08	3	2	Grid	15.98		3	8.85908	Grid	3
2022-06-08	3	2	Grid	15.3		3	12.0457	Grid	3
2022-06-08	3	2	Grid	14.63		3	10.7271	Grid	3
2022-06-08	3	2	Grid	17.26		3	12.0457	Grid	3
2022-06-08	3	2	Grid	15.8		3	12.4063	Grid	3
2022-06-08	3	2	No Grid	15.92		3	12.8379	Grid	3
2022-06-08	3	2	No Grid	16.2		3	13.0798	Grid	3
2022-06-08	3	2	No Grid	16.23		3	11.5124	Grid	3
2022-06-08	3	2	No Grid	15.12		3	10.0677	Grid	4
2022-06-08	3	2	No Grid	16.7		3	10.7368	Grid	4
2022-06-08	3	2	No Grid	15.95		3	11.3863	Grid	4
2022-06-08	3	2	No Grid	15.3		3	12.2414	Grid	4
2022-06-08	3	2	No Grid	15.54		3	11.6645	Grid	4
2022-06-08	3	2	No Grid	17.37		3	11.4445	Grid	4
2022-06-08	3	2	No Grid	17.23		3	11.8602	Grid	4
2022-06-08	3	2	No Grid	17.46		3	12.1075	Grid	4
2022-06-08	3	2	No Grid	16.59		3	10.9791	Grid	4
2022-06-08	3	2	No Grid	17.44		3	15.1371	Grid	4
2022-06-09	3	3	Grid	16.77		3	13.1907	Grid	4
2022-06-09	3	3	Grid	17.87		3	12.3239	Grid	4
2022-06-09	3	3	Grid	17.84		3	13.1706	Grid	4
2022-06-09	3	3	Grid	17.33		3	13.4427	Grid	4
2022-06-09	3	3	Grid	15.76		4	11.8598	No Grid	1
2022-06-09	3	3	Grid	16.58		4	11.9393	No Grid	1
2022-06-09	3	3	Grid	16.42		4	12.0089	No Grid	1
2022-06-09	3	3	Grid	17.31		4	12.2176	No Grid	1
2022-06-09	3	3	Grid	16.76		4	14.1792	No Grid	1
2022-06-09	3	3	Grid	15.81		4	16.7817	No Grid	1
2022-06-09	3	3	Grid	16.52		4	16.7817	No Grid	1
2022-06-09	3	3	Grid	16.78		4	13.9969	No Grid	1
2022-06-09	3	3	Grid	15.49		4	13.2381	No Grid	1
2022-06-09	3	3	Grid	17.62		4	14.5359	No Grid	1
2022-06-09	3	3	Grid	17.57		4	14.2684	No Grid	1
2022-06-09	3	3	Grid	15.03		4	11.3123	No Grid	2
2022-06-09	3	3	Grid	15.82		4	11.4122	No Grid	2
2022-06-09	3	3	No Grid	17.19		4	13.1632	No Grid	2
2022-06-09	3	3	No Grid	15.23		4	15.2388	No Grid	2
2022-06-09	3	3	No Grid	17.47		4	17.7231	No Grid	2
2022-06-09	3	3	No Grid	16.98		4	15.2558	No Grid	2
2022-06-09	3	3	No Grid	16.58		4	14.1549	No Grid	2
2022-06-09	3	3	No Grid	16.31		4	14.2441	No Grid	2
2022-06-09	3	3	No Grid	16.85		4	13.0508	No Grid	2
2022-06-09	3	3	No Grid	17.33		4	12.9531	No Grid	2
2022-06-09	3	3	No Grid	17.31		4	8.76563	No Grid	3
2022-06-09	3	3	No Grid	15.99		4	9.7345	No Grid	3
2022-06-09	3	3	No Grid	16.68		4	14.2197	No Grid	3
2022-06-09	3	3	No Grid	16.33		4	10.3211	No Grid	3
2022-06-09	3	3	No Grid	17.09		4	15.1877	No Grid	3
2022-06-09	3	3	No Grid	17.8		4	12.973	No Grid	3
2022-06-09	3	4	No Grid	16.76		4	11.5212	No Grid	3
2022-06-09	3	4	No Grid	16.43		4	11.7392	No Grid	3
2022-06-09	3	4	No Grid	16.84		4	9.25761	No Grid	3
2022-06-09	3	4	No Grid	16.28		4	16.5459	No Grid	3
2022-06-09	3	4	No Grid	18.57		4	12.1878	No Grid	4
2022-06-09	3	4	No Grid	16.47		4	14.7791	No Grid	4
2022-06-09	3	4	No Grid	16.84		4	18.5156	No Grid	4
2022-06-09	3	4	No Grid	17.01		4	16.7817	No Grid	4
2022-06-09	3	4	No Grid	18.43		4	15.2814	No Grid	4
2022-06-09	3	4	No Grid	15.37		4	15.9969	No Grid	4
2022-06-09	3	4	No Grid	16.8		4	15.1033	No Grid	4
2022-06-09	3	4	No Grid	16.65		4	14.8601	No Grid	4
2022-06-09	3	4	No Grid	16.43		4	16.8743	No Grid	4
2022-06-09	3	4	No Grid	15.63		4	10.6301	Grid	1
2022-06-09	3	4	No Grid	17.11		4	13.3823	Grid	1
2022-06-09	3	4	No Grid	17.32		4	14.6186	Grid	1
2022-06-09	3	4	Grid	18.19		4	15.7293	Grid	1
2022-06-09	3	4	Grid	15.59		4	11.0276	Grid	1
2022-06-09	3	4	Grid	16.88		4	13.725	Grid	1
2022-06-09	3	4	Grid	16.79		4	11.2312	Grid	1
2022-06-09	3	4	Grid	15.86		4	12.5402	Grid	1
2022-06-09	3	4	Grid	17.64		4	11.1343	Grid	1
2022-06-09	3	4	Grid	16.78		4	14.0537	Grid	1
2022-06-09	3	4	Grid	15.18		4	11.4348	Grid	2
2022-06-09	3	4	Grid	15.64		4	9.94889	Grid	2
2022-06-09	3	4	Grid	16.44		4	10.4556	Grid	2
2022-06-09	3	4	Grid	16.73		4	13.3117	Grid	2
2022-06-09	3	4	Grid	16.53		4	11.2312	Grid	2
2022-06-09	3	4	Grid	17.05		4	12.6742	Grid	2
2022-06-09	3	4	Grid	17.59		4	10.342	Grid	2
2022-06-15	4	1	Grid	21.25		4	7.32262	Grid	3
2022-06-15	4	1	Grid	19.25		4	7.4084	Grid	3
2022-06-15	4	1	Grid	18.94		4	9.80261	Grid	3
2022-06-15	4	1	Grid	21.23		4	13.4427	Grid	3
2022-06-15	4	1	Grid	20.93		4	10.7561	Grid	3
2022-06-15	4	1	Grid	19.85		4	13.1504	Grid	3
2022-06-15	4	1	Grid	23.15		4	13.3016	Grid	3
2022-06-15	4	1	Grid	20.17		4	11.5718	Grid	3
2022-06-15	4	1	Grid	18.87		4	13.6746	Grid	3
2022-06-15	4	1	Grid	21.04		4	10.0586	Grid	3
2022-06-15	4	1	Grid	22.21		4	11.1343	Grid	3
2022-06-15	4	1	Grid	21.54		4	8.39811	Grid	4
2022-06-15	4	1	Grid	19.25		4	8.93755	Grid	4
2022-06-15	4	1	Grid	21.93		4	13.3016	Grid	4
2022-06-15	4	1	Grid	21.63		4	12.8581	Grid	4
2022-06-15	4	1	No Grid	23.5		4	9.01601	Grid	4
2022-06-15	4	1	No Grid	20.94		4	13.5133	Grid	4
2022-06-15	4	1	No Grid	21.41		4	9.61976	Grid	4
2022-06-15	4	1	No Grid	21.23		4	13.4327	Grid	4
2022-06-15	4	1	No Grid	22.07		4	10.214	Grid	4
2022-06-15	4	1	No Grid	18.93		4	10.1774	Grid	4
2022-06-15	4	1	No Grid	20.63		5	9.4626	No Grid	1
2022-06-15	4	1	No Grid	22.19		5	9.84972	No Grid	1
2022-06-15	4	1	No Grid	24.11		5	10.2268	No Grid	1
2022-06-15	4	1	No Grid	20.9		5	11.6574	No Grid	1
2022-06-15	4	1	No Grid	20.4		5	13.3412	No Grid	1
2022-06-15	4	1	No Grid	21.21		5	21.2612	No Grid	1
2022-06-15	4	1	No Grid	22.58		5	15.6136	No Grid	1
2022-06-15	4	1	No Grid	21.81		5	14.9169	No Grid	1
2022-06-15	4	2	No Grid	21		5	17.0933	No Grid	1
2022-06-15	4	2	No Grid	18.64		5	14.8439	No Grid	1
2022-06-15	4	2	No Grid	21.93		5	13.5285	No Grid	1
2022-06-15	4	2	No Grid	21.38		5	14.39	No Grid	1
2022-06-15	4	2	No Grid	22.6		5	11.6665	No Grid	1
2022-06-15	4	2	No Grid	22.47		5	11.2578	No Grid	2
2022-06-15	4	2	No Grid	19.5		5	11.4758	No Grid	2
2022-06-15	4	2	No Grid	19.24		5	12.6152	No Grid	2
2022-06-15	4	2	No Grid	19.25		5	17.5784	No Grid	2
2022-06-15	4	2	No Grid	19.11		5	15.8862	No Grid	2
2022-06-15	4	2	No Grid	19.38		5	16.8238	No Grid	2
2022-06-15	4	2	No Grid	20.38		5	21.2612	No Grid	2
2022-06-15	4	2	No Grid	21.55		5	16.5712	No Grid	2
2022-06-15	4	2	Grid	21.33		5	18.0205	No Grid	2
2022-06-15	4	2	Grid	22.14		5	18.2076	No Grid	2
2022-06-15	4	2	Grid	20.99		5	12.8736	No Grid	2
2022-06-15	4	2	Grid	22.19		5	11.3486	No Grid	3
2022-06-15	4	2	Grid	21.05		5	11.6665	No Grid	3
2022-06-15	4	2	Grid	20.89		5	13.8751	No Grid	3
2022-06-15	4	2	Grid	21.73		5	18.9594	No Grid	3
2022-06-15	4	2	Grid	19.64		5	14.9007	No Grid	3
2022-06-15	4	2	Grid	19.33		5	17.1522	No Grid	3
2022-06-15	4	2	Grid	21.44		5	16.2344	No Grid	3
2022-06-15	4	2	Grid	20.23		5	16.8238	No Grid	3
2022-06-15	4	2	Grid	19.88		5	17.3372	No Grid	3
2022-06-15	4	2	Grid	20.81		5	12.476	No Grid	4
2022-06-16	4	3	Grid	21.07		5	14.9979	No Grid	4
2022-06-16	4	3	Grid	19.03		5	15.9543	No Grid	4
2022-06-16	4	3	Grid	20.59		5	17.7311	No Grid	4
2022-06-16	4	3	Grid	22.93		5	16.1754	No Grid	4
2022-06-16	4	3	Grid	18.18		5	21.2612	No Grid	4
2022-06-16	4	3	Grid	19.84		5	21.2612	No Grid	4
2022-06-16	4	3	Grid	20.6		5	21.2612	No Grid	4
2022-06-16	4	3	Grid	19.37		5	19.3846	No Grid	4
2022-06-16	4	3	Grid	19.57		5	19.8813	No Grid	4
2022-06-16	4	3	Grid	21.78		5	16.4112	No Grid	4
2022-06-16	4	3	Grid	21.25		5	17.0849	No Grid	4
2022-06-16	4	3	Grid	20.92		5	16.967	No Grid	4
2022-06-16	4	3	Grid	20.91		5	17.5221	No Grid	4
2022-06-16	4	3	Grid	21.32		5	9.77518	Grid	1
2022-06-16	4	3	No Grid	21.71		5	10.4362	Grid	1
2022-06-16	4	3	No Grid	21.41		5	10.5719	Grid	1
2022-06-16	4	3	No Grid	18.44		5	10.824	Grid	1
2022-06-16	4	3	No Grid	19.87		5	11.9839	Grid	1
2022-06-16	4	3	No Grid	21.48		5	12.0869	Grid	1
2022-06-16	4	3	No Grid	22.25		5	13.0194	Grid	1
2022-06-16	4	3	No Grid	22.87		5	18.0143	Grid	1
2022-06-16	4	3	No Grid	22.22		5	18.8062	Grid	1
2022-06-16	4	3	No Grid	21.32		5	20.2482	Grid	1
2022-06-16	4	3	No Grid	18.69		5	9.6929	Grid	1
2022-06-16	4	3	No Grid	20.9		5	9.53748	Grid	2
2022-06-16	4	3	No Grid	19.32		5	9.88489	Grid	2
2022-06-16	4	4	No Grid	22.98		5	10.4944	Grid	2
2022-06-16	4	4	No Grid	20.71		5	12.7875	Grid	2
2022-06-16	4	4	No Grid	22.17		5	9.58319	Grid	2
2022-06-16	4	4	No Grid	23.38		5	9.97632	Grid	2
2022-06-16	4	4	No Grid	21.97		5	14.9764	Grid	2
2022-06-16	4	4	No Grid	21.81		5	15.1973	Grid	2
2022-06-16	4	4	No Grid	20.29		5	9.83918	Grid	3
2022-06-16	4	4	No Grid	21.65		5	13.9065	Grid	3
2022-06-16	4	4	No Grid	22.99		5	13.2008	Grid	3
2022-06-16	4	4	No Grid	19.25		5	12.0972	Grid	3
2022-06-16	4	4	No Grid	22.93		5	12.5402	Grid	3
2022-06-16	4	4	No Grid	21.96		5	11.396	Grid	3
2022-06-16	4	4	Grid	20.79		5	14.0349	Grid	3
2022-06-16	4	4	Grid	22.03		5	13.594	Grid	3
2022-06-16	4	4	Grid	22.1		5	10.2232	Grid	4
2022-06-16	4	4	Grid	21.66		5	8.19214	Grid	4
2022-06-16	4	4	Grid	22.01		5	10.6107	Grid	4
2022-06-16	4	4	Grid	21.26		5	17.4518	Grid	4
2022-06-16	4	4	Grid	19.87		5	18.3899	Grid	4
2022-06-16	4	4	Grid	22.08		5	18.7554	Grid	4
2022-06-16	4	4	Grid	20.22		5	19.3082	Grid	4
2022-06-16	4	4	Grid	22.58		5	22.6247	Grid	4
2022-06-16	4	4	Grid	21.34		5	22.6247	Grid	4
2022-06-16	4	4	Grid	22.1		5	10.6592	Grid	4
2022-06-16	4	4	Grid	18.9		5	13.0899	Grid	4
2022-06-16	4	4	Grid	19.31		5	11.4736	Grid	4
2022-06-22	5	1	No Grid	21.35		5	14.3267	Grid	4
2022-06-22	5	1	No Grid	25.05
2022-06-22	5	1	No Grid	25.67
2022-06-22	5	1	No Grid	26.93
2022-06-22	5	1	No Grid	23.89
2022-06-22	5	1	No Grid	29.84
2022-06-22	5	1	No Grid	27.79
2022-06-22	5	1	No Grid	24.97
2022-06-22	5	1	No Grid	27.4
2022-06-22	5	1	No Grid	27.56
2022-06-22	5	1	No Grid	26.51
2022-06-22	5	1	No Grid	25.92
2022-06-22	5	1	No Grid	26.57
2022-06-22	5	1	Grid	28.6
2022-06-22	5	1	Grid	23.3
2022-06-22	5	1	Grid	26.09
2022-06-22	5	1	Grid	24.4
2022-06-22	5	1	Grid	25.29
2022-06-22	5	1	Grid	25.75
2022-06-22	5	1	Grid	30.07
2022-06-22	5	1	Grid	25.88
2022-06-22	5	1	Grid	25.32
2022-06-22	5	1	Grid	27.16
2022-06-22	5	1	Grid	22.95
2022-06-22	5	1	Grid	25.52
2022-06-22	5	1	Grid	25.68
2022-06-22	5	2	Grid	27.18
2022-06-22	5	2	Grid	27.86
2022-06-22	5	2	Grid	25.01
2022-06-22	5	2	Grid	27.05
2022-06-22	5	2	Grid	25.75
2022-06-22	5	2	Grid	25.29
2022-06-22	5	2	Grid	21.97
2022-06-22	5	2	Grid	22.88
2022-06-22	5	2	Grid	25.51
2022-06-22	5	2	Grid	22.7
2022-06-22	5	2	Grid	25.38
2022-06-22	5	2	Grid	25.93
2022-06-22	5	2	No Grid	31.18
2022-06-22	5	2	No Grid	27.91
2022-06-22	5	2	No Grid	28.09
2022-06-22	5	2	No Grid	24.37
2022-06-22	5	2	No Grid	29.35
2022-06-22	5	2	No Grid	27.66
2022-06-22	5	2	No Grid	26.49
2022-06-22	5	2	No Grid	29.1
2022-06-22	5	2	No Grid	27.37
2022-06-22	5	2	No Grid	25.32
2022-06-22	5	2	No Grid	23.35
2022-06-22	5	2	No Grid	24.28
2022-06-22	5	2	No Grid	23.49
2022-06-22	5	2	No Grid	27.55
2022-06-23	5	3	Grid	21.32
2022-06-23	5	3	Grid	24.53
2022-06-23	5	3	Grid	29.11
2022-06-23	5	3	Grid	24.31
2022-06-23	5	3	Grid	29.53
2022-06-23	5	3	Grid	27.43
2022-06-23	5	3	Grid	28.11
2022-06-23	5	3	Grid	26.31
2022-06-23	5	3	Grid	26.14
2022-06-23	5	3	Grid	27.92
2022-06-23	5	3	Grid	24.53
2022-06-23	5	3	Grid	23.06
2022-06-23	5	3	Grid	24.55
2022-06-23	5	3	No Grid	25.06
2022-06-23	5	3	No Grid	29.66
2022-06-23	5	3	No Grid	27.98
2022-06-23	5	3	No Grid	29.24
2022-06-23	5	3	No Grid	27.79
2022-06-23	5	3	No Grid	28.32
2022-06-23	5	3	No Grid	26.42
2022-06-23	5	3	No Grid	30.72
2022-06-23	5	3	No Grid	25.68
2022-06-23	5	3	No Grid	25.53
2022-06-23	5	3	No Grid	27.28
2022-06-23	5	3	No Grid	28.35
2022-06-23	5	3	No Grid	27.49
2022-06-23	5	3	No Grid	32.82
2022-06-23	5	4	No Grid	33.11
2022-06-23	5	4	No Grid	25.52
2022-06-23	5	4	No Grid	26.48
2022-06-23	5	4	No Grid	23.58
2022-06-23	5	4	No Grid	25.38
2022-06-23	5	4	No Grid	28.06
2022-06-23	5	4	No Grid	29.15
2022-06-23	5	4	No Grid	34.87
2022-06-23	5	4	No Grid	24.06
2022-06-23	5	4	No Grid	29.54
2022-06-23	5	4	No Grid	27.88
2022-06-23	5	4	No Grid	26.55
2022-06-23	5	4	No Grid	30.44
2022-06-23	5	4	No Grid	29.77
2022-06-23	5	4	No Grid	28.31
2022-06-23	5	4	Grid	26.65
2022-06-23	5	4	Grid	24.34
2022-06-23	5	4	Grid	25.59
2022-06-23	5	4	Grid	26.02
2022-06-23	5	4	Grid	25.42
2022-06-23	5	4	Grid	27.33
2022-06-23	5	4	Grid	29.01
2022-06-23	5	4	Grid	31.92
2022-06-23	5	4	Grid	27.97
2022-06-23	5	4	Grid	29.43
2022-06-23	5	4	Grid	27.24
2022-06-23	5	4	Grid	28.24
2022-06-23	5	4	Grid	24.6
2022-06-23	5	4	Grid	27.49
2022-06-28	6	1	No Grid	30.06
2022-06-28	6	1	No Grid	31.31
2022-06-28	6	1	No Grid	29.25
2022-06-28	6	1	No Grid	35.08
2022-06-28	6	1	No Grid	27.91
2022-06-28	6	1	No Grid	36.82
2022-06-28	6	1	No Grid	30.82
2022-06-28	6	1	No Grid	31.92
2022-06-28	6	1	No Grid	37.38
2022-06-28	6	1	No Grid	31.83
2022-06-28	6	1	No Grid	30.41
2022-06-28	6	1	No Grid	41.85
2022-06-28	6	1	Grid	32.89
2022-06-28	6	1	Grid	31.7
2022-06-28	6	1	Grid	32.96
2022-06-28	6	1	Grid	29.08
2022-06-28	6	1	Grid	33.26
2022-06-28	6	1	Grid	33.04
2022-06-28	6	1	Grid	27.57
2022-06-28	6	1	Grid	29.96
2022-06-28	6	1	Grid	33.04
2022-06-28	6	2	No Grid	30.75
2022-06-28	6	2	No Grid	27.43
2022-06-28	6	2	No Grid	26.76
2022-06-28	6	2	No Grid	32.92
2022-06-28	6	2	No Grid	36.76
2022-06-28	6	2	No Grid	35.62
2022-06-28	6	2	No Grid	28.94
2022-06-28	6	2	No Grid	27.52
2022-06-28	6	2	No Grid	30.75
2022-06-28	6	2	No Grid	31.01
2022-06-28	6	2	No Grid	33.76
2022-06-28	6	2	Grid	32.49
2022-06-28	6	2	Grid	34.52
2022-06-28	6	2	Grid	33.76
2022-06-28	6	2	Grid	30.69
2022-06-28	6	2	Grid	37.17
2022-06-28	6	2	Grid	28.35
2022-06-28	6	2	Grid	35.04
2022-06-28	6	2	Grid	30.31
2022-06-28	6	2	Grid	31.12
2022-06-28	6	2	Grid	22.71
2022-06-28	6	2	Grid	34.49
2022-06-29	6	3	Grid	28.88
2022-06-29	6	3	Grid	29.11
2022-06-29	6	3	Grid	37
2022-06-29	6	3	Grid	34
2022-06-29	6	3	Grid	30
2022-06-29	6	3	Grid	37
2022-06-29	6	3	Grid	29
2022-06-29	6	3	Grid	36
2022-06-29	6	3	Grid	26
2022-06-29	6	3	Grid	28
2022-06-29	6	3	Grid	43
2022-06-29	6	3	Grid	34
2022-06-29	6	3	No Grid	35
2022-06-29	6	3	No Grid	38
2022-06-29	6	3	No Grid	36
2022-06-29	6	3	No Grid	33
2022-06-29	6	3	No Grid	34
2022-06-29	6	3	No Grid	39
2022-06-29	6	3	No Grid	41
2022-06-29	6	3	No Grid	29
2022-06-29	6	3	No Grid	30
2022-06-29	6	3	No Grid	36
2022-06-29	6	3	No Grid	31
2022-06-30	6	4	No Grid	33
2022-06-30	6	4	No Grid	40
2022-06-30	6	4	No Grid	31
2022-06-30	6	4	No Grid	32
2022-06-30	6	4	No Grid	34
2022-06-30	6	4	No Grid	40
2022-06-30	6	4	No Grid	41
2022-06-30	6	4	No Grid	34
2022-06-30	6	4	No Grid	33
2022-06-30	6	4	No Grid	37
2022-06-30	6	4	No Grid	34
2022-06-30	6	4	No Grid	30
2022-06-30	6	4	Grid	29
2022-06-30	6	4	Grid	32
2022-06-30	6	4	Grid	33
2022-06-30	6	4	Grid	37
2022-06-30	6	4	Grid	35
2022-06-30	6	4	Grid	33
2022-06-30	6	4	Grid	34
2022-06-30	6	4	Grid	39
2022-06-30	6	4	Grid	35
2022-06-30	6	4	Grid	28
2022-06-30	6	4	Grid	32
2022-06-30	6	4	Grid	30
2022-06-30	6	4	Grid	30
